# Supplementary material for: Preliminary evaluation of an extract of Amaranthus caudatus as a novel nutraceutical: effects on cholesterol and glucose absorption
Source: Front Nutr. 2026 Jan 12;12:1740097. doi: 10.3389/fnut.2025.1740097 (PMC12833965; doi:10.3389/fnut.2025.1740097)
Supplement: Supplementary file 1 [file Table_1.XLSX]

## Sheet: Metabolites_list
Analysis	Name	NP_Pathway	NP_Superclass	NP_Class	Formula	Annot. DeltaMass [ppm]	Calc. MW	m/z	RT [min]	Area (Max.)	MS2	Reference Ion	MSI Level
POLAR	3-Indoleacrylic acid	Alkaloids; Shikimates and Phenylpropanoids	Tryptophan alkaloids; Phenylpropanoids (C6-C3)	Cinnamic acids and derivatives; Simple indole alkaloids	C11H9NO2	0.88	187.063	188.071	11.04	10900000000	DDA for preferred ion	[M+H]+1	2
POLAR	D-(+)-Tryptophan	Amino acids and Peptides; Shikimates and Phenylpropanoids	Small peptides	Aminoacids	C11H12N2O2	0.36	204.09	205.097	11.038	6240000000	DDA for preferred ion	[M+H]+1	2
POLAR	DL-Phenylalanine	Amino acids and Peptides; Shikimates and Phenylpropanoids	Small peptides	Aminoacids	C9H11NO2	0.94	165.079	166.086	7.765	2560000000	DDA for preferred ion	[M+H]+1	2
POLAR	D-PANTOTHENIC ACID	Amino acids and Peptides	Small peptides	Dipeptides	C9H17NO5	0.14	219.111	220.118	9.201	690000000	DDA for preferred ion	[M+H]+1	2
POLAR	(3,11,12,17)-28-Oxo-11,12:13,28-diepoxyoleanan-3-yl-D-galactopyranosyl-(1->3)-[-D-glucopyranosyl-(1->2)]-D-glucopyranosiduronic acid	Terpenoids	Triterpenoids	Oleanane triterpenoids	C48H74O20	0.75	970.478	971.485	23.255	474000000	DDA for preferred ion	[M+H]+1	2
POLAR	(3)-30-Hydroxy-11,30-dioxoolean-12-en-3-yl 2-O-D-glucopyranuronosyl-D-glucopyranoside	Terpenoids	Triterpenoids	Oleanane triterpenoids	C42H64O15	0.33	808.425	809.432	23.256	389000000	DDA for preferred ion	[M+H]+1	2
POLAR	Palmitamide	Fatty acids	Fatty amides	Primary amides	C16H33NO	-1.44	255.256	256.263	28.585	243000000	DDA for preferred ion	[M+H]+1	2
POLAR	(3,21,22)-3-{[6-O-(D-Glucopyranosyl)-D-glucopyranosyl]oxy}-21,22-dihydroxyolean-12-en-28-yl 2-O-(6-deoxy-L-mannopyranosyl)-D-glucopyranoside	Terpenoids	Triterpenoids	Oleanane triterpenoids	C54H90O23	2.4	1106.59	1107.6	22.2	192000000	DDA for preferred ion	[M+H]+1	2
POLAR	bidentatoside I	Terpenoids	Triterpenoids	Oleanane triterpenoids	C47H70O20	-0.59	954.445	955.453	21.457	180000000	DDA for preferred ion	[M+H]+1	2
POLAR	Calenduloside E	Terpenoids	Triterpenoids	Oleanane triterpenoids	C36H56O9	0.59	632.393	633.4	23.264	153000000	DDA for preferred ion	[M+H]+1	2
POLAR	Quinovic acid-D-glucoside	Terpenoids	Triterpenoids	Ursane and Taraxastane triterpenoids	C36H56O10	0.56	648.388	649.395	24.583	144000000	DDA for preferred ion	[M+H]+1	2
POLAR	Araliasaponin V	Terpenoids	Triterpenoids	Oleanane triterpenoids	C54H88O23	-2.59	1104.57	1105.58	23.269	143000000	DDA for preferred ion	[M+H]+1	2
POLAR	gypsogenin 3-O-rhamnosylglucosiduronic acid	Terpenoids	Triterpenoids	Oleanane triterpenoids	C42H64O14	-0.07	792.43	793.437	27.641	142000000	DDA for preferred ion	[M+H]+1	2
POLAR	10-apo-carotenal	Terpenoids	Apocarotenoids	Apocarotenoids	C27H36O	-0.86	376.276	377.284	20.749	141000000	DDA for preferred ion	[M+H]+1	2
POLAR	threo-Syringylglycerol	Shikimates and Phenylpropanoids	Lignans	Minor lignans	C11H16O6	1.05	244.095	243.088	16.569	139000000	DDA for preferred ion	[M-H]-1	2
POLAR	3-oxo-D-prolyl-L-histidyl-L-tryptophyl-L-seryl-N-[(3S,6S,15S)-15-({(2R)-2-[(2-amino-2-oxoethyl)carbamoyl]pyrrolidin-1-yl}carbonyl)-3-(1H-indol-3-ylmethyl)-2,5,8-trioxo-1,4,10-triazacyclopentadecan-6-yl]-L-histidinamide	Amino acids and Peptides	Oligopeptides	Linear peptides	C60H74N18O13	2.15	1254.57	1255.58	20.054	134000000	DDA for preferred ion	[M+H]+1	2
POLAR	7-O-[L-rhamnosyl-(1->2)-D-glucosyl]chrysoeriol	Shikimates and Phenylpropanoids	Flavonoids	Flavones	C28H32O15	2.23	608.175	607.168	15.476	129000000	DDA for preferred ion	[M-H]-1	2
POLAR	L-Phenylalanyl-L-leucyl-L-phenylalanyl-L-glutaminylglycyl-L-glutaminyl-N~5~-(diaminomethylene)-L-ornithyl-L-phenylalaninamide	Amino acids and Peptides	Oligopeptides	Linear peptides	C51H72N14O10	-0.46	1040.56	1041.56	17.707	123000000	DDA for preferred ion	[M+H]+1	2
POLAR	1-O-[(2,3)-2,3-Dihydroxy-28-oxours-12-en-28-yl]-D-glucopyranose	Terpenoids	Triterpenoids	Ursane and Taraxastane triterpenoids	C36H58O9	-2.14	634.407	635.414	22.251	98700000	DDA for preferred ion	[M+H]+1	2
POLAR	Soyasaponin I	Terpenoids	Triterpenoids	Oleanane triterpenoids	C48H78O18	0.03	942.519	943.526	29.181	94100000	DDA for preferred ion	[M+H]+1	2
POLAR	hederagenin 28-O-D-glucopyranoside	Terpenoids	Triterpenoids	Oleanane triterpenoids	C36H58O9	-0.31	634.408	635.415	27.641	93300000	DDA for preferred ion	[M+H]+1	2
POLAR	eriodictoyl-7-O-sophoroside	Shikimates and Phenylpropanoids	Flavonoids	Flavanones	C27H32O16	1.97	612.17	611.163	13.386	88300000	DDA for preferred ion	[M-H]-1	2
POLAR	Araloside A	Terpenoids	Triterpenoids	Oleanane triterpenoids	C47H74O18	1.54	926.489	927.496	26.906	85900000	DDA for preferred ion	[M+H]+1	2
POLAR	2,6-Dihydroxy-3-(methoxycarbonyl)-4-(2-methoxy-2-oxoethyl)benzoic acid	Shikimates and Phenylpropanoids	Phenolic acids (C6-C1)	Shikimic acids and derivatives; Simple phenolic acids	C12H12O8	1.46	284.054	283.046	13.651	80000000	DDA for preferred ion	[M-H]-1	2
POLAR	Indole-3-acetaldehyde	Alkaloids	Tryptophan alkaloids	Simple indole alkaloids	C10H9NO	0.63	159.069	160.076	11.07	77400000	DDA for preferred ion	[M+H]+1	2
POLAR	Pentadecanal	Fatty acids	Fatty acyls	Fatty aldehydes	C15H30O	1.85	226.23	271.228	44.728	71400000	DDA for preferred ion	[M+FA-H]-1	2
POLAR	N~2~-Acetyl-L-glutaminyl-L-histidyl-1-formyl-L-tryptophyl-L-alanyl-L-valylglycyl-N-[(2S)-1-acetamido-4-methyl-2-pentanyl]-L-histidinamide	Amino acids and Peptides	Oligopeptides	Linear peptides	C49H69N15O11	0.92	1043.53	1044.54	14.994	69500000	DDA for preferred ion	[M+H]+1	2
POLAR	9-Oxononanoic acid	Fatty acids	Fatty Acids and Conjugates	Oxo fatty acids	C9H16O3	-0.36	172.11	217.108	16.163	66000000	DDA for preferred ion	[M+FA-H]-1	2
POLAR	2-(3,4-dihydroxyphenyl)-7-hydroxy-3,4-dihydro-2H-1-benzopyran-4-one	Shikimates and Phenylpropanoids	Flavonoids	Flavanones	C15H12O5	0.2	272.069	273.076	11.858	62600000	DDA for preferred ion	[M+H]+1	2
POLAR	Coumarin	Shikimates and Phenylpropanoids	Coumarins	Simple coumarins	C9H6O2	1.23	146.037	147.044	8.725	52200000	DDA for preferred ion	[M+H]+1	2
POLAR	Dhurrin	Amino acids and Peptides	Amino acid glycosides	Cyanogenic glycosides	C14H17NO7	0.62	311.101	312.108	12.4	50100000	DDA for preferred ion	[M+H]+1	2
POLAR	Leu-pro	Amino acids and Peptides	Small peptides	Dipeptides	C11H20N2O3	-0.66	228.147	229.155	10.82	48400000	DDA for preferred ion	[M+H]+1	2
POLAR	oleanolic acid -D-glucopyranosyl ester	Terpenoids	Triterpenoids	Oleanane triterpenoids	C36H58O8	-0.06	618.413	619.42	24.534	48100000	DDA for preferred ion	[M+H]+1	2
POLAR	5,7-dihydroxy-3-(4-hydroxyphenyl)-4H-chromen-4-one	Shikimates and Phenylpropanoids	Isoflavonoids	Isoflavones	C15H10O5	0.42	270.053	271.06	17.14	46700000	DDA for preferred ion	[M+H]+1	2
POLAR	4-({2-O-[(2S,3R,4S)-3,4-Dihydroxy-4-{[(4-hydroxy-3-methoxybenzoyl)oxy]methyl}tetrahydro-2-furanyl]-?-D-glucopyranosyl}oxy)-3-methoxybenzoic acid	Shikimates and Phenylpropanoids	Phenolic acids (C6-C1)	Simple phenolic acids	C27H32O16	1.97	612.17	611.163	13.502	45300000	DDA for preferred ion	[M-H]-1	2
POLAR	leucodelphinidin	Shikimates and Phenylpropanoids	Flavonoids	Flavandiols (Leucoanthocyanidins)	C15H14O8	2.68	322.07	321.062	15.294	43900000	DDA for preferred ion	[M-H]-1	2
POLAR	LINOLEOYL GLUTAMIC ACID	Fatty acids	Fatty amides	N-acyl amines	C23H39NO5	0.51	409.283	410.29	39.952	43200000	DDA for preferred ion	[M+H]+1	2
POLAR	5,7-Dihydroxy-2-(4-hydroxy-3-methoxyphenyl)-4-oxo-4H-chromen-3-yl 2-O-acetyl-6-O-(6-deoxy-?-L-mannopyranosyl)-?-D-glucopyranoside	Shikimates and Phenylpropanoids	Flavonoids	Flavonols	C30H34O17	1.3	666.18	667.188	13.847	42400000	DDA for preferred ion	[M+H]+1	2
POLAR	Stearoyl glutamic acid	Fatty acids	Fatty amides	N-acyl amines	C23H43NO5	-1.01	413.314	414.321	26.914	41100000	DDA for preferred ion	[M+H]+1	2
POLAR	Protocatechuic aldehyde	Shikimates and Phenylpropanoids	Phenolic acids (C6-C1)	Shikimic acids and derivatives; Simple phenolic acids	C7H6O3	1	138.032	139.039	11.147	40300000	DDA for preferred ion	[M+H]+1	2
POLAR	DL-3-Aminoalanine	Amino acids and Peptides	Small peptides	Aminoacids	C3H8N2O2	-2.47	104.058	105.066	28.954	39700000	DDA for preferred ion	[M+H]+1	2
POLAR	THREO-SPHINGOSINE	Fatty acids	Sphingolipids	Sphingoid bases	C18H37NO2	-0.01	299.282	300.29	33.164	39600000	DDA for preferred ion	[M+H]+1	2
POLAR	5,6,7-trihydroxy-2-(4-methoxyphenyl)-4H-chromen-4-one	Shikimates and Phenylpropanoids	Flavonoids	Flavones	C16H12O6	-0.46	300.063	301.07	17.937	38900000	DDA for preferred ion	[M+H]+1	2
POLAR	(4R,5R,6R,9R,10R)-6-[(1E,3R,5R)-3,5-Dimethyl-1-hepten-1-yl]-4,9,10-trihydroxy-3-methylene-2-oxaspiro[4.5]dec-7-en-1-one	Polyketides	Linear polyketides		C19H28O5	-0.61	336.193	337.201	43.557	37600000	DDA for preferred ion	[M+H]+1	2
POLAR	2-(2,6-dihydroxyphenyl)-3,5,7-trihydroxy-4H-chromen-4-one	Shikimates and Phenylpropanoids	Flavonoids	Flavonols	C15H10O7	-0.11	302.043	303.05	15.147	36500000	DDA for preferred ion	[M+H]+1	2
POLAR	Lactosylsphingosine (d18:1)	Fatty acids	Sphingolipids	Neutral glycosphingolipids	C30H57NO12	0.25	623.388	624.396	40.377	36400000	DDA for preferred ion	[M+H]+1	2
POLAR	6-Hydroxy-3-coumaranone	Shikimates and Phenylpropanoids			C8H6O3	1.83	150.032	151.039	13.551	35900000	DDA for preferred ion	[M+H]+1	2
POLAR	L-Phenylalanyl-L-tryptophyl-L-seryl-L-tyrosyl-D-tryptophyl-L-leucyl-L-arginyl-N-ethyl-D-prolinamide	Amino acids and Peptides	Oligopeptides	Linear peptides	C62H80N14O10	0.42	1180.62	1181.63	28.856	35800000	DDA for preferred ion	[M+H]+1	2
POLAR	aromadendrin	Shikimates and Phenylpropanoids	Flavonoids	Dihydroflavonols	C15H12O6	1.17	288.064	287.057	14.586	34700000	DDA for preferred ion	[M-H]-1	2
POLAR	(2R)-3-(3,4-Dihydroxyphenyl)-1-methoxy-1-oxo-2-propanyl (2E)-3-[3-(?-D-glucopyranosyloxy)-4-hydroxyphenyl]acrylate	Shikimates and Phenylpropanoids	Phenylpropanoids (C6-C3; Phenylethanoids (C6-C2)	Cinnamic acids and derivatives; Phenylethanoids	C25H28O13	1.02	536.154	535.147	15.998	31100000	DDA for preferred ion	[M-H]-1	2
POLAR	Isovanillic acid	Shikimates and Phenylpropanoids	Phenolic acids (C6-C1); Phenylpropanoids (C6-C3)	Cinnamic acids and derivatives; Simple phenolic acids	C8H8O4	0.51	168.042	169.05	9.186	30800000	DDA for preferred ion	[M+H]+1	2
POLAR	(E)-parinaric acid	Fatty acids	Fatty Acids and Conjugates; Octadecanoids	Other Octadecanoids; Unsaturated fatty acids	C18H28O2	0.59	276.209	277.216	37.623	29700000	DDA for preferred ion	[M+H]+1	2
POLAR	Myristamide	Fatty acids	Fatty amides	Primary amides	C14H29NO	1.15	227.225	228.232	47.042	27200000	DDA for preferred ion	[M+H]+1	2
POLAR	Deoxydehydrochorismic acid	Shikimates and Phenylpropanoids	Phenolic acids (C6-C1)	Simple phenolic acids	C10H8O5	-0.39	208.037	207.03	16.331	24100000	DDA for preferred ion	[M-H]-1	2
POLAR	3-[(6-Deoxy-?-L-mannopyranosyl)oxy]-2-(3,4-dihydroxyphenyl)-5-hydroxy-6-methoxy-4-oxo-4H-chromen-7-yl 3-O-acetyl-6-deoxy-?-L-mannopyranoside	Shikimates and Phenylpropanoids	Flavonoids	Flavonols	C30H34O17	1.3	666.18	667.188	12.373	23300000	DDA for preferred ion	[M+H]+1	2
POLAR	3-PHENYLPROPANOL	Shikimates and Phenylpropanoids			C9H12O	1.41	136.089	137.096	26.676	23100000	DDA for preferred ion	[M+H]+1	2
POLAR	D-Glucitol	Carbohydrates	Saccharides	Monosaccharides	C6H14O6	-3	182.078	181.071	7.568	23000000	DDA for preferred ion	[M-H]-1	2
POLAR	N-Methylhexadecanamide	Fatty acids	Fatty amides	N-acyl amines	C17H35NO	0.12	269.272	270.279	48.93	22700000	DDA for preferred ion	[M+H]+1	2
POLAR	Palmitoyl glutamic acid	Fatty acids	Fatty amides	N-acyl amines	C21H39NO5	1.09	385.283	386.29	41.952	22400000	DDA for preferred ion	[M+H]+1	2
POLAR	Quadranoside V	Terpenoids	Triterpenoids	Ursane and Taraxastane triterpenoids	C36H56O11	2.47	664.384	663.377	28.047	22400000	DDA for preferred ion	[M-H]-1	2
POLAR	2-(3,4-Dihydroxyphenyl)-5,7-dihydroxy-4-oxo-4H-chromen-3-yl 6-deoxy-?-L-mannopyranosyl-(1->2)-[6-deoxy-?-L-mannopyranosyl-(1->6)]-?-D-galactopyranoside	Shikimates and Phenylpropanoids	Flavonoids	Flavonols	C33H40O20	2.44	756.213	757.22	13.769	21700000	DDA for preferred ion	[M+H]+1	2
POLAR	brassicasterol	Terpenoids	Steroids	Cholestane steroids; Ergostane steroids	C28H42O	-0.08	394.324	395.331	23.287	21700000	DDA for preferred ion	[M+H]+1	2
POLAR	gibberellin A14	Terpenoids	Diterpenoids	Gibberellins	C20H28O5	-0.15	348.194	349.201	17.953	21600000	DDA for preferred ion	[M+H]+1	2
POLAR	D-Prolyl-L-histidyl-D-prolyl-L-phenylalanyl-N-[(3S,4S)-1-{[(2S)-1-{[(2S)-1-{[(1S)-1-amino-2-(4-hydroxyphenyl)ethyl]amino}-3-(4-hydroxyphenyl)-1-oxo-2-propanyl]amino}-4-methyl-1-oxo-2-pentanyl]amino}-3 -hydroxy-6-methyl-1-oxo-4-heptanyl]-L-histidinamide	Amino acids and Peptides	Oligopeptides	Linear peptides	C62H84N14O11	-0.34	1200.64	1199.64	36.724	21100000	DDA for preferred ion	[M-H]-1	2
POLAR	2-Hexenoic acid	Fatty acids	Fatty Acids and Conjugates	Unsaturated fatty acids	C6H10O2	2.4	114.068	115.076	9.109	20900000	DDA for preferred ion	[M+H]+1	2
POLAR	3-Methoxyluteolin	Shikimates and Phenylpropanoids	Flavonoids	Flavonols	C16H12O7	2.31	316.059	315.052	15.007	19800000	DDA for preferred ion	[M-H]-1	2
POLAR	O-ETHYLRUTIN	Shikimates and Phenylpropanoids	Flavonoids	Flavonols	C29H34O16	2.24	638.186	637.179	15.47	18900000	DDA for preferred ion	[M-H]-1	2
POLAR	2,3,4,5,6,7,8-Heptahydroxyoctanal	Carbohydrates	Saccharides	Monosaccharides	C8H16O8	2.16	240.085	239.078	24.702	18500000	DDA for preferred ion	[M-H]-1	2
POLAR	(2S,4R)-5-(?-D-Glucopyranosyloxy)-4-hydroxy-6-(hydroxymethyl)-2-(4-methoxyphenyl)-8-methyl-3,4-dihydro-2H-chromen-7-yl ?-D-glucopyranoside	Shikimates and Phenylpropanoids	Flavonoids	Flavandiols (Leucoanthocyanidins)	C30H40O16	2.89	656.234	655.226	16.321	18300000	DDA for preferred ion	[M-H]-1	2
POLAR	Tokoferol	Terpenoids	Meroterpenoids	Prenyl quinone meroterpenoids	C28H42O2	-0.1	410.318	411.326	28.053	18200000	DDA for preferred ion	[M+H]+1	2
POLAR	Tryptophol	Alkaloids	Tryptophan alkaloids	Simple indole alkaloids	C10H11NO	-0.58	161.084	162.091	28.94	18200000	DDA for preferred ion	[M+H]+1	2
POLAR	2-Methyl-5-acetonyl-7-hydroxychromone	Polyketides	Chromanes	Chromones	C13H12O4	-1.11	232.073	231.066	12.255	18000000	DDA for preferred ion	[M-H]-1	2
POLAR	Oleoyl Ethyl Amide	Fatty acids	Fatty amides	N-acyl amines	C20H39NO	-0.04	309.303	310.31	49.925	17800000	DDA for preferred ion	[M+H]+1	2
POLAR	(3,13,16,17)-16,30-Dihydroxy-28-oxo-13,28-epoxyoleanan-3-yl 6-deoxy-?-L-mannopyranosyl-(1->2)-?-D-glucopyranosyl-(1->4)-[?-D-glucopyranosyl-(1->2)]-?-L-arabinopyranosi de	Polyketides	Chromanes	Chromones	C53H86O23	-0.59	1090.56	1091.56	20.423	17300000	DDA for preferred ion	[M+H]+1	2
POLAR	L-Proline, L-threonyl-L-seryl-L-phenylalanyl-L-alanyl-L-?-glutamyl-L-tyrosyl-L-tryptophyl-L-asparaginyl-L-leucyl-L-leucyl-D-phenylalanyl-	Amino acids and Peptides	Oligopeptides	Linear peptides	C74H98N14O19	-2.27	1486.71	1487.72	20.768	17200000	DDA for preferred ion	[M+H]+1	2
POLAR	6-Hydroxycaproic acid	Fatty acids	Fatty Acids and Conjugates	Hydroxy fatty acids	C6H12O3	-0.45	132.079	133.086	9.757	17000000	DDA for preferred ion	[M+H]+1	2
POLAR	1,6-Dideoxyhexitol	Fatty acids	Fatty acyls	Fatty alcohols	C6H14O4	1.5	150.089	151.097	8.731	16400000	DDA for preferred ion	[M+H]+1	2
POLAR	trans-caffeic acid	Shikimates and Phenylpropanoids	Phenylpropanoids (C6-C3)	Cinnamic acids and derivatives	C9H8O4	-0.64	180.042	181.05	11.911	15700000	DDA for preferred ion	[M+H]+1	2
POLAR	Quercetin	Shikimates and Phenylpropanoids	Flavonoids	Flavonols	C15H10O7	1.6	302.043	301.036	20.37	15700000	DDA for preferred ion	[M-H]-1	2
POLAR	Galactonic acid	Carbohydrates	Saccharides	Monosaccharides	C6H12O7	-2.88	196.058	195.05	7.56	15400000	DDA for preferred ion	[M-H]-1	2
POLAR	OLEOYL GLUTAMIC ACID	Fatty acids	Fatty amides	N-acyl amines	C23H41NO5	0.92	411.299	412.306	42.934	15200000	DDA for preferred ion	[M+H]+1	2
POLAR	Isochlorogenic acid C	Shikimates and Phenylpropanoids	Phenylpropanoids (C6-C3)	Cinnamic acids and derivatives	C25H24O12	0.67	516.127	517.134	13.837	15000000	DDA for preferred ion	[M+H]+1	2
POLAR	L-Pyroglutamic acid	Amino acids and Peptides	Small peptides	Aminoacids	C5H7NO3	1.03	129.043	130.05	12.813	14600000	DDA for preferred ion	[M+H]+1	2
POLAR	Vanillic acid 4-?-D-glucopyranoside	Shikimates and Phenylpropanoids	Phenolic acids (C6-C1)	Simple phenolic acids	C14H18O9	0.91	330.095	329.088	9.129	14500000	DDA for preferred ion	[M-H]-1	2
POLAR	isopropylmalic acid	Fatty acids	Fatty acids and conjugates	Dicarboxylic acids	C7H12O5	-2.13	176.068	175.061	11.932	14200000	DDA for preferred ion	[M-H]-1	2
POLAR	5-Hydroxy-2-(3-hydroxy-4-methoxyphenyl)-4-oxo-4H-chromen-7-yl 6-O-(6-deoxy-?-D-mannopyranosyl)-?-D-glucopyranoside	Shikimates and Phenylpropanoids	Flavonoids	Flavones	C28H32O15	2.35	608.176	607.168	15.927	14000000	DDA for preferred ion	[M-H]-1	2
POLAR	Val-Leu	Amino acids and Peptides	Small peptides	Dipeptides	C11H22N2O3	0.86	230.163	231.171	11.78	13800000	DDA for preferred ion	[M+H]+1	2
POLAR	Cianidanol	Shikimates and Phenylpropanoids	Flavonoids	Flavan-3-ols	C15H14O6	0.58	290.079	289.072	14.005	13000000	DDA for preferred ion	[M-H]-1	2
POLAR	6-O-(trans-feruloyl)-?-D-galactopyranosyl-(1->4)-D-galactopyranose	Shikimates and Phenylpropanoids	Phenylpropanoids (C6-C3)	Cinnamic acids and derivatives	C22H30O14	2.56	518.165	517.157	13.292	11800000	DDA for preferred ion	[M-H]-1	2
POLAR	Jaceidin triacetate	Shikimates and Phenylpropanoids	Flavonoids	Flavonols	C24H22O11	1.1	486.117	487.124	13.816	11400000	DDA for preferred ion	[M+H]+1	2
POLAR	L-Arginyl-D-tryptophyl-D-phenylalanyl-L-isoleucyl-D-phenylalanyl-L-histidyl-L-lysyl-L-arginyl-L-valinamide	Amino acids and Peptides	Oligopeptides	Linear peptides	C64H94N20O9	-1.49	1286.75	1285.74	24.511	11300000	DDA for preferred ion	[M-H]-1	2
POLAR	Naringenin	Shikimates and Phenylpropanoids	Flavonoids	Flavanones	C15H12O5	-0.05	272.068	273.075	17.905	11300000	DDA for preferred ion	[M+H]+1	2
POLAR	2-{[(2E)-3-(4-Hydroxyphenyl)-2-propenoyl]oxy}succinic acid	Shikimates and Phenylpropanoids	Phenylpropanoids (C6-C3)	Cinnamic acids and derivatives	C13H12O7	1.52	280.059	279.051	13.792	11200000	DDA for preferred ion	[M-H]-1	2
POLAR	sibiricose A6	Shikimates and Phenylpropanoids			C23H32O15	1.61	548.175	547.168	13.725	10800000	DDA for preferred ion	[M-H]-1	2
POLAR	Glucogallin	Shikimates and Phenylpropanoids	Phenolic acids (C6-C1)	Simple phenolic acids	C13H16O10	0.57	332.075	331.067	6.5	10700000	DDA for preferred ion	[M-H]-1	2
POLAR	L-Tyrosine	Amino acids and Peptides	Small peptides	Aminoacids	C9H11NO3	0.88	181.074	182.081	5.92	10500000	DDA for preferred ion	[M+H]+1	2
POLAR	D-(+)-Pyroglutamic Acid	Amino acids and Peptides	Small peptides	Aminoacids	C5H7NO3	2.69	129.043	130.05	10.414	10500000	DDA for preferred ion	[M+H]+1	2
POLAR	Monoxerutin	Shikimates and Phenylpropanoids	Flavonoids	Flavonols	C29H34O17	2.86	654.181	653.174	16.592	10500000	DDA for preferred ion	[M-H]-1	2
POLAR	linoleoyl glycine	Fatty acids	Fatty amides	N-acyl amines	C20H35NO3	1.04	337.262	338.269	41.902	10400000	DDA for preferred ion	[M+H]+1	2
POLAR	Syringetin-3-glucoside	Shikimates and Phenylpropanoids	Flavonoids	Flavonols	C23H24O13	1.98	508.123	507.115	17.049	10200000	DDA for preferred ion	[M-H]-1	2
POLAR	Genistein	Shikimates and Phenylpropanoids	Isoflavonoids	Isoflavones	C15H10O5	1.66	270.053	271.061	19.417	10100000	DDA for preferred ion	[M+H]+1	2
POLAR	(12E)-9,10-Dihydroxy-12-octadecenoic acid	Fatty acids	Octadecanoids	Other octadecanoids	C18H34O4	2.02	314.246	313.239	33.047	10100000	DDA for preferred ion	[M-H]-1	2
POLAR	2-(3,4-dihydroxyphenyl)-3,5,7-trihydroxy-6-methyl-4H-chromen-4-one	Shikimates and Phenylpropanoids	Flavonoids	Flavonols	C16H12O7	1.18	316.059	317.066	21.433	21000000	DDA for preferred ion	[M+H]+1	2
POLAR	Rhamnazin-3-O-rutinoside	Shikimates and Phenylpropanoids	Flavonoids	Flavonols	C29H34O16	1.85	638.186	637.179	15.303	20600000	DDA for preferred ion	[M-H]-1	2
POLAR	5,7-Dihydroxy-2-(2-hydroxy-4,5-dimethoxyphenyl)-3,6,8-trimethoxy-4H-chromen-4-one	Shikimates and Phenylpropanoids	Flavonoids	Flavonols	C20H20O10	1.79	420.106	419.099	15.792	16300000	DDA for preferred ion	[M-H]-1	2
POLAR	Luteolin	Shikimates and Phenylpropanoids	Flavonoids	Flavones	C15H10O6	0.96	286.048	285.041	22.9	14400000	DDA for preferred ion	[M-H]-1	2
POLAR	9-Hydroxy-6-phenyl-8H-[1,3]dioxolo[4,5-g]chromen-8-one	Shikimates and Phenylpropanoids	Flavonoids	Flavones	C16H10O5	-0.58	282.053	283.06	19.768	12800000	DDA for preferred ion	[M+H]+1	2
POLAR	8-C-L-arabinopyranosyl-7-O-D-glucopyranosylnaringenin	Shikimates and Phenylpropanoids	Flavonoids	Flavanones	C26H30O14	1.57	566.164	565.157	15.834	11100000	DDA for preferred ion	[M-H]-1	2
POLAR	Daidzein	Shikimates and Phenylpropanoids	Isoflavonoids	Isoflavones	C15H10O4	-0.88	254.058	255.065	19.588	7.38647e+06	DDA for preferred ion	[M+H]+1	2
POLAR	Isorhamnetin	Shikimates and Phenylpropanoids	Flavonoids	Flavonols	C16H12O7	1.64	316.059	315.052	15.551	3.6164e+06	DDA for preferred ion	[M-H]-1	2
POLAR	Naringin	Shikimates and Phenylpropanoids	Flavonoids	Flavanones	C27H32O14	1.38	580.18	579.173	15.904	1.41357e+06	DDA for preferred ion	[M-H]-1	2
APOLAR	Phloionolic acid	Fatty acids	Fatty Acids and Conjugates; Octadecanoids	Hydroxy fatty acids; Other Octadecanoids	C18H36O5	0.18	332.256	331.249	23.807	2140000000	DDA for preferred ion	[M-H]-1	2
APOLAR	PEROXYLINOLEIC ACID	Fatty acids			C18H32O3	-1.76	296.235	297.242	31.756	1850000000	DDA for preferred ion	[M+H]+1	2
APOLAR	9-KODE	Fatty acids	Fatty Acids and Conjugates; Octadecanoids	Other Octadecanoids; Oxo fatty acids; Unsaturated fatty acids	C18H30O3	-0.44	294.219	295.226	37.625	1450000000	DDA for preferred ion	[M+H]+1	2
APOLAR	9,10,13-Trihydroxy-11-octadecenoic acid	Fatty acids	Octadecanoids	Other Octadecanoids	C18H34O5	1.17	330.241	329.234	24.698	1240000000	DDA for preferred ion	[M-H]-1	2
APOLAR	9,10-Dihydroxystearic acid	Fatty acids	Octadecanoids	Other Octadecanoids	C18H36O4	0.8	316.262	315.254	34.672	652000000	DDA for preferred ion	[M-H]-1	2
APOLAR	Azelaic acid	Fatty acids	Fatty Acids and Conjugates	Dicarboxylic acids	C9H16O4	-1.76	188.105	187.097	18.104	589000000	DDA for preferred ion	[M-H]-1	2
APOLAR	Linoleic acid, 13-hydroperoxy-, L-	Fatty acids	Octadecanoids	Other Octadecanoids	C18H32O4	1.35	312.23	311.223	36.12	432000000	DDA for preferred ion	[M-H]-1	2
APOLAR	Methyl Ricinoleate	Fatty acids	Fatty Acids and Conjugates	Hydroxy fatty acids	C19H36O3	-0.52	312.266	313.274	37.763	412000000	DDA for preferred ion	[M+H]+1	2
APOLAR	1-Monolinolein	Fatty acids	Glycerolipids	Monoacylglycerols	C21H38O4	-0.94	354.277	355.284	44.398	371000000	DDA for preferred ion	[M+H]+1	2
APOLAR	Ricinoleic Acid	Fatty acids	Fatty Acids and Conjugates; Octadecanoids	Hydroxy fatty acids; Other Octadecanoids	C18H34O3	0.78	298.251	299.258	34.67	252000000	DDA for preferred ion	[M+H]+1	2
APOLAR	Elaidic Acid	Fatty acids	Fatty acids and conjugates	Unsaturated fatty acids	C18H34O2	0.83	282.256	300.29	43.617	173000000	DDA for preferred ion	[M+NH4]+1	2
APOLAR	9(S)-HpOTrE	Fatty acids	Octadecanoids	Other Octadecanoids	C18H30O4	1.73	310.215	309.208	34.132	157000000	DDA for preferred ion	[M-H]-1	2
APOLAR	Pinocembrin	Shikimates and Phenylpropanoids	Flavonoids	Flavanones	C15H12O4	0.33	256.074	257.081	20.035	149000000	DDA for preferred ion	[M+H]+1	2
APOLAR	(9E,11E)-13-Hydroperoxy-9,11-octadecadienoic acid	Fatty acids	Octadecanoids	Other octadecanoids	C18H32O4	0.37	312.23	313.237	27.264	144000000	DDA for preferred ion	[M+H]+1	2
APOLAR	Linoelaidic Acid	Fatty acids	Fatty acids and conjugates	Unsaturated fatty acids	C18H32O2	-0.68	280.24	281.247	37.386	132000000	DDA for preferred ion	[M+H]+1	2
APOLAR	(8E)-8-Heptadecenedioic acid	Fatty acids	Fatty acids and conjugates	Dicarboxylic acids	C17H30O4	1.06	298.215	297.207	34.121	110000000	DDA for preferred ion	[M-H]-1	2
APOLAR	Phenylethyl 2-Glucoside	Shikimates and Phenylpropanoids	Phenylethanoids (C6-C2)	Phenylethanoids	C14H20O6	-2.56	284.125	285.133	28.877	105000000	DDA for preferred ion	[M+H]+1	2
APOLAR	(10E,15Z)-9,12,13-Trihydroxy-10,15-octadecadienoic acid	Fatty acids	Octadecanoids	Other Octadecanoids	C18H32O5	1.82	328.226	327.218	26.451	104000000	DDA for preferred ion	[M-H]-1	2
APOLAR	(5E,8E,11E)-5,8,11-Heptadecatrien-1-ol	Fatty acids	Fatty acyls	Fatty alcohols	C17H30O	1.11	250.23	295.228	42.392	85800000	DDA for preferred ion	[M+FA-H]-1	2
APOLAR	Linoleic acid	Fatty acids	Fatty Acids and Conjugates	Unsaturated fatty acids	C18H32O2	0.58	280.24	279.233	35.958	78800000	DDA for preferred ion	[M-H]-1	2
APOLAR	Oleic acid	Fatty acids	Fatty Acids and Conjugates	Unsaturated fatty acids	C18H34O2	-0.18	282.256	281.248	38.822	68600000	DDA for preferred ion	[M-H]-1	2
APOLAR	Monoelaidin	Fatty acids	Glycerolipids	Monoacylglycerols	C21H40O4	-0.26	356.293	357.3	47.568	68400000	DDA for preferred ion	[M+H]+1	2
APOLAR	Hexadecenoic acid	Fatty acids	Fatty acids and conjugates	Unsaturated fatty acids	C16H30O2	-0.66	254.224	255.232	37.738	65600000	DDA for preferred ion	[M+H]+1	2
APOLAR	2-Deoxyhexopyranose	Carbohydrates	Saccharides	Monosaccharides	C6H12O5	1.36	164.069	165.076	15.43	62600000	DDA for preferred ion	[M+H]+1	2
APOLAR	Indole-3-acetic acid	Alkaloids	Tryptophan alkaloids	Simple indole alkaloids	C10H9NO2	0.16	175.063	176.071	12.012	56200000	DDA for preferred ion	[M+H]+1	2
APOLAR	(E,E)-2,4-Dodecadienal	Fatty acids	Fatty acyls	Fatty aldehydes	C12H20O	-1.36	180.151	181.158	31.754	54600000	DDA for preferred ion	[M+H]+1	2
APOLAR	Linolenelaidic acid	Fatty acids	Fatty acids and conjugates	Unsaturated fatty acids	C18H30O2	-0.49	278.224	279.232	31.158	51600000	DDA for preferred ion	[M+H]+1	2
APOLAR	9,10-EPOXYSTEARIC ACID	Fatty acids	Octadecanoids	Other Octadecanoids	C18H34O3	-0.31	298.251	299.258	33.821	50200000	DDA for preferred ion	[M+H]+1	2
APOLAR	MONOLINOLENIN	Fatty acids	Glycerolipids	Monoacylglycerols	C21H36O4	-0.32	352.261	353.269	29.536	49700000	DDA for preferred ion	[M+H]+1	2
APOLAR	2-Formylindole	Alkaloids	Tryptophan alkaloids	Simple indole alkaloids	C9H7NO	0.86	145.053	146.06	17.296	47200000	DDA for preferred ion	[M+H]+1	2
APOLAR	13-HOTrE	Fatty acids	Octadecanoids	Other Octadecanoids	C18H30O3	0.46	294.22	295.227	34.725	46100000	DDA for preferred ion	[M+H]+1	2
APOLAR	(10E,12Z,15Z)-9-hydroperoxyoctadeca-10,12,15-trienoic acid	Fatty acids	Octadecanoids	Other Octadecanoids	C18H30O4	0.89	310.215	311.222	29.95	43500000	DDA for preferred ion	[M+H]+1	2
APOLAR	Dodecanedioic acid	Fatty acids	Fatty Acids and Conjugates	Dicarboxylic acids	C12H22O4	-0.27	230.152	229.144	24.514	35300000	DDA for preferred ion	[M-H]-1	2
APOLAR	Stearidonic acid	Fatty acids	Fatty acids and conjugates	Unsaturated fatty acids	C18H28O2	-0.32	276.209	277.216	34.506	35200000	DDA for preferred ion	[M+H]+1	2
APOLAR	(9E,12E)-9,12-Octadecadienal	Fatty acids	Fatty acyls	Fatty aldehydes	C18H32O	-0.57	264.245	265.252	40.396	32400000	DDA for preferred ion	[M+H]+1	2
APOLAR	E,E-10,12-Hexadecadienal	Fatty acids	Fatty acyls	Fatty aldehydes	C16H28O	-1.01	236.214	237.221	37.755	31400000	DDA for preferred ion	[M+H]+1	2
APOLAR	13S-hydroxyoctadecadienoic acid	Fatty acids	Octadecanoids	Other octadecanoids	C18H32O3	-0.15	296.235	297.242	29.986	30100000	DDA for preferred ion	[M+H]+1	2
APOLAR	linolenyl alcohol	Fatty acids	Fatty acyls	Fatty alcohols	C18H32O	-0.34	264.245	265.252	47.577	29900000	DDA for preferred ion	[M+H]+1	2
APOLAR	Pentadecanedioic acid	Fatty acids	Fatty acids and conjugates	Dicarboxylic acids	C15H28O4	1.84	272.199	271.192	31.905	29000000	DDA for preferred ion	[M-H]-1	2
APOLAR	13(S)-HODE methyl ester	Fatty acids	Fatty acids and conjugates	Hydroxy fatty acids	C19H34O3	-0.78	310.251	311.258	34.728	28200000	DDA for preferred ion	[M+H]+1	2
APOLAR	L-PALMITIN	Fatty acids	glycerolipids	Monoacylglycerols	C19H38O4	0.96	330.277	331.285	46.955	27800000	DDA for preferred ion	[M+H]+1	2
APOLAR	5,7-dihydroxy-2-phenyl-4H-chromen-4-one	Shikimates and Phenylpropanoids	Flavonoids	Flavones	C15H10O4	-0.34	254.058	255.065	18.841	23000000	DDA for preferred ion	[M+H]+1	2
APOLAR	13-KODE	Fatty acids	Fatty Acids and Conjugates; Octadecanoids	Other Octadecanoids; Oxo fatty acids; Unsaturated fatty acids	C18H30O3	1.13	294.22	295.227	35.502	22300000	DDA for preferred ion	[M+H]+1	2
APOLAR	PHLOIONOLIC ACID METHYL ESTER	Fatty acids	Fatty acids and conjugates	Hydroxy fatty acids	C19H38O5	0.72	346.272	345.265	27.125	19600000	DDA for preferred ion	[M-H]-1	2
APOLAR	gibberellin A7	Terpenoids	Diterpenoids	Gibberellins	C19H22O5	0.32	330.147	331.154	19.298	18800000	DDA for preferred ion	[M+H]+1	2
APOLAR	Hexadecanolide	Fatty acids	Fatty esters	Lactones	C16H30O2	-1.7	254.224	255.231	35.21	17500000	DDA for preferred ion	[M+H]+1	2
APOLAR	5,7-DIHYDROXYCOUMARIN	Shikimates and Phenylpropanoids	Coumarins	Simple coumarins	C9H6O4	-1.52	178.026	179.034	13.284	16800000	DDA for preferred ion	[M+H]+1	2
APOLAR	8-Acetyl-7-hydroxycoumarin	Shikimates and Phenylpropanoids	Coumarins	Simple coumarins	C11H8O4	-0.19	204.042	203.035	16.249	16500000	DDA for preferred ion	[M-H]-1	2
APOLAR	Palmitic Acid	Fatty acids	Fatty Acids and Conjugates	Branched fatty acids; Unsaturated fatty acids	C16H32O2	-0.35	256.24	255.233	37.746	16100000	DDA for preferred ion	[M-H]-1	2
APOLAR	3-Hydroxytetradecanedioic acid	Fatty acids	Fatty acids and conjugateas	Dicarboxylic acids	C14H26O5	2.11	274.179	273.171	19.026	14500000	DDA for preferred ion	[M-H]-1	2
APOLAR	TRANS-2,4-DIMETHOXYCINNAMIC ACID	Shikimates and Phenylpropanoids	Phenylpropanoids (C6-C3)	Cinnamic acids and derivatives	C11H12O4	0.39	208.074	209.081	17.434	14000000	DDA for preferred ion	[M+H]+1	2
APOLAR	3-Hydroxymyristic Acid	Fatty acids	Fatty acids and conjugates	Hydroxy fatty acids	C14H28O3	-0.02	244.204	243.197	37.883	13700000	DDA for preferred ion	[M-H]-1	2
APOLAR	Palmitelaidic acid	Fatty acids	Fatty acids and conjugates	Unsatured fatty acids	C16H30O2	-0.36	254.224	255.232	36.646	13300000	DDA for preferred ion	[M+H]+1	2
APOLAR	Methyl 9,10-Dihydroxystearate	Fatty acids	Fatty acids and conjugates	Hydroxy fatty acids	C19H38O4	2.81	330.278	329.271	36.321	12900000	DDA for preferred ion	[M-H]-1	2
APOLAR	Isomaltose	Carbohydrates	Saccharides	Disaccharides	C12H22O11	0.71	342.116	341.109	36.942	12800000	DDA for preferred ion	[M-H]-1	2
APOLAR	monoheptadecanoin	Fatty acids	glycerolipids	Monoacylglycerols	C20H40O4	1.16	344.293	343.286	38.346	12100000	DDA for preferred ion	[M-H]-1	2
APOLAR	(E)-p-coumaric acid	Shikimates and Phenylpropanoids	Phenylpropanoids (C6-C3)	Cinnamic acids and derivatives	C9H8O3	1.34	164.048	165.055	14.915	11400000	DDA for preferred ion	[M+H]+1	2
APOLAR	Umbelliferone-4-acetic acid	Shikimates and Phenylpropanoids	Coumarins	Simple coumarins	C11H8O5	-0.02	220.037	221.044	16.67	11100000	DDA for preferred ion	[M+H]+1	2
APOLAR	5,7-Dihydroxy-4-methylcoumarin	Shikimates and Phenylpropanoids	Coumarins	Simple coumarins	C10H8O4	-0.24	192.042	193.05	19.171	10000000	DDA for preferred ion	[M+H]+1	2
APOLAR	Margaric acid	Fatty acids	Fatty acids and conjugates	Unsatured fatty acids	C17H34O2	-0.37	270.256	269.248	39.399	4.68414e+06	DDA for preferred ion	[M-H]-1	2
APOLAR	Stearic acid	Fatty acids	Fatty acids and conjugates	Unsatured fatty acids	C18H36O2	0.32	284.272	283.264	42.642	3.92135e+06	DDA for preferred ion	[M-H]-1	2
APOLAR	Farrerol	Shikimates and Phenylpropanoids	Flavonoids	Flavanones	C17H16O5	-1.8	300.099	299.092	18.968	3.20439e+06	DDA for preferred ion	[M-H]-1	2
APOLAR	Myristic acid	Fatty acids	Fatty acids and conjugates	Unsatured fatty acids	C14H28O2	0.36	228.209	227.202	45.126	1.75503e+06	DDA for preferred ion	[M-H]-1	2
